# Supplementary material for: Prevalence and predictors of preconception medical and behavioral risks among soon-to-be married couples: A quantitative cross-sectional survey in Rwanda
Source: PLoS One. 2026 Jan 16;21(1):e0336023. doi: 10.1371/journal.pone.0336023 (PMC12810831; doi:10.1371/journal.pone.0336023)
Supplement: S1 File — This file contains the minimal data set necessary to replicate the statistical analyses and findings reported in this study. (XLSX) [file pone.0336023.s003.xlsx]

## Sheet: DATA SET.xlsx-ok
GENDER	EXPOSURETOPCCINFO	RISKCATEGORY	AGECAT	EDULEVEL	HABITATIO	RELIGIO	EMPLOYED	INCOME	TIMELEFTOMARRIAGE	LENGHTOFRIENSHIP	CHILDTIME
2	1	1	2	2	2	2	2	2	2	2	2
2	1	1	2	2	1	2	2	2	2	2	2
1	1	2	1	1	1	1	1	1	1	1	1
1	1	2	1	1	1	1	1	1	1	1	1
2	1	1	2	2	2	2	2	2	2	2	2
2	1	1	2	2	2	2	2	2	2	2	2
1	1	2	1	1	1	1	1	1	1	1	1
1	1	2	1	1	1	1	1	1	1	1	1
1	1	2	1	1	1	1	1	1	1	1	1
2	1	2	2	2	2	2	2	2	2	2	2
2	1	2	2	2	2	2	2	2	2	2	2
1	1	2	1	1	1	1	1	1	1	1	1
1	1	2	1	1	1	1	1	1	1	1	1
2	1	1	2	2	1	2	2	2	2	2	2
1	1	2	1	1	1	1	1	1	1	1	1
1	1	2	1	1	1	1	1	1	1	1	1
1	1	2	1	1	1	1	1	1	1	1	1
2	1	1	2	2	2	2	2	2	2	2	2
1	1	2	1	1	1	1	1	1	1	1	1
1	1	2	1	1	1	1	1	1	1	1	1
2	1	2	1	1	2	1	1	2	2	2	2
1	1	2	1	1	1	1	1	1	1	1	1
1	1	2	1	1	1	1	1	1	1	1	1
1	1	2	1	1	1	1	1	1	1	1	1
1	1	2	1	1	1	1	1	1	1	1	1
2	1	2	1	1	2	1	1	2	2	2	2
1	1	2	1	1	1	1	1	1	1	1	1
1	1	2	1	1	1	1	1	1	1	1	1
1	1	2	1	1	1	1	1	1	1	1	1
1	1	2	1	1	1	1	1	1	1	1	1
2	1	2	1	1	2	1	1	2	2	2	2
2	1	2	1	1	2	1	1	2	2	2	2
2	1	2	1	1	2	1	1	2	2	2	2
2	1	2	1	2	2	1	1	2	2	2	2
1	1	2	1	1	1	1	1	1	1	1	1
1	1	2	1	1	1	1	1	1	1	1	1
1	1	2	1	1	1	1	1	1	1	1	1
1	1	2	1	1	1	1	1	1	1	1	1
2	1	1	2	1	1	1	1	2	2	2	2
2	1	1	2	1	1	1	1	2	2	2	2
2	1	1	2	1	1	1	1	2	2	2	2
2	1	1	2	1	1	1	1	2	2	2	2
2	1	1	2	1	1	1	1	2	2	2	2
1	1	2	1	1	1	1	1	1	1	1	1
1	1	2	1	1	1	1	1	1	1	1	1
2	1	2	1	1	2	1	1	2	2	2	2
1	1	2	1	1	1	1	1	1	1	1	1
1	1	2	1	1	1	1	1	1	1	1	1
2	1	1	2	1	2	1	1	2	2	2	2
2	1	1	2	1	2	1	1	2	2	2	2
1	1	2	1	1	1	1	1	1	1	1	1
1	1	2	1	1	1	1	1	1	1	1	1
1	1	2	1	1	1	1	1	1	1	1	1
1	1	2	1	1	1	1	1	1	1	1	1
1	1	2	1	1	1	1	1	1	1	1	1
1	1	2	1	1	1	1	1	1	1	1	1
1	1	2	1	1	1	1	1	1	1	1	1
2	1	1	2	2	2	1	1	2	2	2	2
1	1	2	1	1	1	1	1	1	1	1	1
1	1	2	1	1	1	1	1	1	1	1	1
1	1	2	1	1	1	1	1	1	1	1	1
1	1	2	1	1	1	1	1	1	1	1	1
1	1	2	1	1	1	1	1	1	1	1	1
1	1	2	1	1	1	1	1	1	1	1	1
1	1	2	1	1	1	1	1	1	1	1	1
1	1	2	1	1	1	1	1	1	1	1	1
1	1	2	1	1	1	1	1	1	1	1	1
1	1	2	1	1	1	1	1	1	1	1	1
1	1	2	1	1	1	1	1	1	1	1	1
1	1	2	1	1	1	1	1	1	1	1	1
1	1	2	1	1	1	1	1	1	1	1	1
1	1	2	1	1	1	1	1	1	1	1	1
1	1	2	1	1	1	1	1	1	1	1	1
1	1	2	1	1	1	1	1	1	1	1	1
1	1	2	1	1	1	1	1	1	1	1	1
1	1	2	1	1	1	1	1	1	1	1	1
1	1	2	1	1	1	1	1	1	1	1	1
1	1	2	1	1	1	1	1	1	1	1	1
1	1	2	1	1	1	1	1	1	1	1	1
1	1	2	1	1	1	1	1	1	1	1	1
1	1	2	1	1	1	1	1	1	1	1	1
1	1	2	1	1	1	1	1	1	1	1	1
1	1	2	1	1	1	1	1	1	1	1	1
1	1	2	1	1	1	1	1	1	1	1	1
1	1	2	1	1	1	1	1	1	1	1	1
1	1	2	1	1	1	1	1	1	1	1	1
2	1	1	2	2	2	2	2	2	2	2	2
2	1	1	2	2	2	2	2	2	2	2	2
2	1	1	2	2	2	2	1	2	2	2	2
1	1	2	1	1	1	1	1	1	1	1	1
1	1	2	1	1	1	1	1	1	1	1	1
1	1	2	1	1	1	1	1	1	1	1	1
2	1	1	2	2	2	2	2	2	2	2	2
2	2	1	2	2	2	2	2	2	2	2	2
1	1	2	1	1	1	1	1	1	1	1	1
1	1	2	1	1	1	1	1	1	1	1	1
1	1	2	1	1	1	1	1	1	1	1	1
1	1	2	1	1	1	1	1	1	1	1	1
1	1	2	1	1	1	1	1	1	1	1	1
1	1	2	1	1	1	1	1	1	1	1	1
1	1	2	1	1	1	1	1	1	1	1	1
2	1	1	2	2	2	2	2	2	2	2	2
2	1	1	2	2	2	2	2	2	2	2	2
2	2	1	2	2	2	2	2	2	2	2	2
1	1	2	1	1	1	1	1	1	1	1	1
1	1	2	1	1	1	1	1	1	1	1	1
1	1	2	1	1	1	1	1	1	1	1	1
1	1	2	1	1	1	1	1	1	1	1	1
1	1	2	1	1	1	1	1	1	1	1	1
1	1	2	1	1	1	1	1	1	1	1	1
1	1	2	1	1	1	1	1	1	1	1	1
1	1	2	1	1	1	1	1	1	1	1	1
1	1	2	1	1	1	1	1	1	1	1	1
1	1	2	1	1	1	1	1	1	1	1	1
1	1	2	1	1	1	1	1	1	1	1	1
1	1	2	1	1	1	1	1	1	1	1	1
1	1	2	1	1	1	1	1	1	1	1	1
1	1	2	1	1	1	1	1	1	1	1	1
1	1	2	1	1	1	1	1	1	1	1	1
1	1	2	1	1	1	1	1	1	1	1	1
1	1	2	1	1	1	1	1	1	1	1	1
1	1	2	1	1	1	1	1	1	1	1	1
1	1	2	1	1	1	1	1	1	1	1	1
1	1	2	1	1	1	1	1	1	1	1	1
1	1	2	1	1	1	1	1	1	1	1	1
1	1	2	1	1	1	1	1	1	1	1	1
2	1	1	1	1	1	1	1	2	2	1	2
2	1	1	1	1	1	1	1	2	2	1	2
2	1	1	1	1	1	1	1	2	2	1	2
2	1	1	1	1	1	1	1	2	2	1	2
1	1	2	1	1	1	1	1	1	1	1	1
1	1	2	1	1	1	1	1	1	1	1	1
1	1	2	1	1	1	1	1	1	1	1	1
1	1	2	1	1	1	1	1	1	1	1	1
1	1	2	1	1	1	1	1	1	1	1	1
1	1	2	1	1	1	1	1	1	1	1	1
1	1	2	1	1	1	1	1	1	1	1	1
1	1	2	1	1	1	1	1	1	1	1	1
1	1	2	1	1	1	1	1	1	1	1	1
1	1	2	1	1	1	1	1	1	1	1	1
2	1	1	1	1	1	1	1	2	2	1	2
2	1	1	1	1	1	1	1	2	2	1	2
2	1	1	1	1	1	1	1	2	2	1	2
2	1	1	1	1	1	1	1	2	2	1	2
1	1	2	1	1	1	1	1	1	1	1	1
1	1	2	1	1	1	1	1	1	1	1	1
2	1	1	2	2	2	2	2	2	2	2	2
2	1	1	2	2	2	2	2	2	2	2	2
2	1	1	2	2	2	2	2	2	2	2	2
2	1	1	2	2	2	2	2	2	2	2	2
1	1	2	1	1	1	1	1	1	1	1	1
1	1	2	1	1	1	1	1	1	1	1	1
1	1	2	1	1	1	1	1	1	1	1	1
1	1	2	1	1	1	1	1	1	1	1	1
1	1	2	1	1	1	1	1	1	1	1	1
1	1	2	1	1	1	1	1	1	1	1	1
1	1	2	1	1	1	1	1	1	1	1	1
2	1	2	1	2	2	2	2	2	2	2	2
2	1	2	1	2	2	2	2	2	2	2	2
2	1	2	1	2	2	2	2	2	2	2	2
2	1	2	1	2	2	2	2	2	2	2	2
1	1	2	1	1	1	1	1	1	1	1	1
1	1	2	1	1	1	1	1	1	1	1	1
1	1	2	1	1	1	1	1	1	1	1	1
1	1	2	1	1	1	1	1	1	1	1	1
1	1	2	1	1	1	1	1	1	1	1	1
1	1	2	1	1	1	1	1	1	1	1	1
1	1	2	1	1	1	1	1	1	1	1	1
1	1	2	1	1	1	1	1	1	1	1	1
1	1	2	1	1	1	1	1	1	1	1	1
1	1	2	1	1	1	1	1	1	1	1	1
1	1	2	1	1	1	1	1	1	1	1	1
2	1	2	1	2	2	1	2	2	2	2	2
2	1	2	1	2	2	1	2	2	2	2	2
2	1	2	1	2	2	2	2	2	2	2	2
2	1	2	1	2	2	2	2	2	2	2	2
2	1	2	1	2	2	2	2	2	2	2	2
1	1	2	1	1	1	1	1	1	1	1	1
1	1	2	1	1	1	1	1	1	1	1	1
1	1	2	1	1	1	1	1	1	1	1	1
1	1	2	1	1	1	1	1	1	1	1	1
1	1	2	1	1	1	1	1	1	1	1	1
1	1	2	1	1	1	1	1	1	1	1	1
1	1	2	1	1	1	1	1	1	1	1	1
1	1	2	1	1	1	1	1	1	1	1	1
1	1	2	1	1	1	1	1	1	1	1	1
1	1	2	1	1	1	1	1	1	1	1	1
2	1	1	1	1	1	1	1	2	2	1	2
2	1	1	1	1	1	1	1	2	2	1	2
2	1	1	1	1	1	1	1	2	2	1	2
1	1	2	1	1	1	1	1	1	1	1	1
1	1	2	1	1	1	1	1	1	1	1	1
1	1	2	1	1	1	1	1	1	1	1	1
1	1	2	1	1	1	1	1	1	1	1	1
1	1	2	1	1	1	1	1	1	1	1	1
1	1	2	1	1	1	1	1	1	1	1	1
1	1	2	1	1	1	1	1	1	1	1	1
1	1	2	1	1	1	1	1	1	1	1	1
2	1	2	1	1	2	1	1	2	2	2	2
2	1	2	1	1	2	1	1	2	2	2	2
2	1	2	1	1	2	1	1	2	2	2	2
1	1	2	1	1	1	1	1	1	1	1	1
1	1	2	1	1	1	1	1	1	1	1	1
1	1	2	1	1	1	1	1	1	1	1	1
1	1	2	1	1	1	1	1	1	1	1	1
1	1	2	1	1	1	1	1	1	1	1	1
1	1	2	1	1	1	1	1	1	1	1	1
1	1	2	1	1	1	1	1	1	1	1	1
1	1	2	1	1	1	1	1	1	1	1	1
1	1	2	1	1	1	1	1	1	1	1	1
1	1	2	1	1	1	1	1	1	1	1	1
1	1	2	1	1	1	1	1	1	1	1	1
1	1	2	1	1	1	1	1	1	1	1	1
1	1	2	1	1	1	1	1	1	1	1	1
1	1	2	1	1	1	1	1	1	1	1	1
1	1	2	1	1	1	1	1	1	1	1	1
1	1	2	1	1	1	1	1	1	1	1	1
1	1	2	1	1	1	1	1	1	1	1	1
1	1	2	1	1	1	1	1	1	1	1	1
1	1	2	1	1	1	1	1	1	1	1	1
1	1	2	1	1	1	1	1	1	1	1	1
1	1	2	1	1	1	1	1	1	1	1	1
1	1	2	1	1	1	1	1	1	1	1	1
2	1	2	1	2	2	2	2	2	2	2	2
2	1	2	1	2	2	2	2	2	2	2	2
2	1	2	1	2	2	2	2	2	2	2	2
2	1	2	1	2	2	2	2	2	2	2	2
2	1	2	1	2	2	2	2	2	2	2	2
1	1	2	1	1	1	1	1	1	1	1	1
1	1	2	1	1	1	1	1	1	1	1	1
1	1	2	1	1	1	1	1	1	1	1	1
1	1	2	1	1	1	1	1	1	1	1	1
1	1	2	1	1	1	1	1	1	1	1	1
1	1	2	1	1	1	1	1	1	1	1	1
1	1	2	1	1	1	1	1	1	1	1	1
1	1	2	1	1	1	1	1	1	1	1	1
1	1	2	1	1	1	1	1	1	1	1	1
1	1	2	1	1	1	1	1	1	1	1	1
2	1	2	1	2	2	1	2	2	2	2	2
2	1	2	1	2	2	1	2	2	2	2	2
2	1	2	1	2	2	2	2	2	2	2	2
2	1	2	1	2	2	2	2	2	2	2	2
2	1	2	1	2	2	2	2	2	2	2	2
2	1	2	1	2	2	2	2	2	2	2	2
2	1	2	1	2	2	2	2	2	2	2	2
1	1	2	1	1	1	1	1	1	1	1	1
1	1	2	1	1	1	1	1	1	1	1	1
1	1	2	1	1	1	1	1	1	1	1	1
1	1	2	1	1	1	1	1	1	1	1	1
1	1	2	1	1	1	1	1	1	1	1	1
1	1	2	1	1	1	1	1	1	1	1	1
1	1	2	1	1	1	1	1	1	1	1	1
1	1	2	1	1	1	1	1	1	1	1	1
1	1	2	1	1	1	1	1	1	1	1	1
1	1	2	1	1	1	1	1	1	1	1	1
1	1	2	1	1	1	1	1	1	1	1	1
1	1	2	1	1	1	1	1	1	1	1	1
1	1	2	1	1	1	1	1	1	1	1	1
1	1	2	1	1	1	1	1	1	1	1	1
1	1	2	1	1	1	1	1	1	1	1	1
1	1	2	1	1	1	1	1	1	1	1	1
1	1	2	1	1	1	1	1	1	1	1	1
1	1	2	1	1	1	1	1	1	1	1	1
1	1	2	1	1	1	1	1	1	1	1	1
1	1	2	1	1	1	1	1	1	1	1	1
1	1	2	1	1	1	1	1	1	1	1	1
1	1	2	1	1	1	1	1	1	1	1	1
1	1	2	1	1	1	1	1	1	1	1	1
1	1	2	1	1	1	1	1	1	1	1	1
1	1	2	1	1	1	1	1	1	1	1	1
1	1	2	1	1	1	1	1	1	1	1	1
1	1	2	1	1	1	1	1	1	1	1	1
1	1	2	1	1	1	1	1	1	1	1	1
1	1	2	1	1	1	1	1	1	1	1	1
1	1	2	1	1	1	1	1	1	1	1	1
1	1	2	1	1	1	1	1	1	1	1	1
1	1	2	1	1	1	1	1	1	1	1	1
2	1	1	2	2	2	2	2	2	2	2	2
2	1	1	2	2	2	2	2	2	2	2	2
2	1	1	2	2	2	2	1	2	2	2	2
1	1	2	1	1	1	1	1	1	1	1	1
1	1	2	1	1	1	1	1	1	1	1	1
1	1	2	1	1	1	1	1	1	1	1	2
1	1	2	1	1	1	1	1	1	1	1	2
2	1	1	2	1	1	1	1	2	2	2	2
2	1	1	2	1	1	1	1	2	2	2	2
2	1	1	2	1	1	1	1	2	2	2	2
1	1	2	1	1	1	1	1	1	1	1	2
1	1	2	1	1	1	1	1	1	1	1	2
1	1	2	1	1	1	1	1	1	1	1	2
1	1	2	1	1	1	1	1	1	1	1	2
1	1	2	1	1	1	1	1	1	1	1	2
1	1	2	1	1	1	1	1	1	1	1	2
1	1	2	1	1	1	1	1	1	1	1	2
1	1	2	1	1	1	1	1	1	1	1	2
1	1	2	1	1	1	1	1	1	1	1	2
1	1	2	1	1	1	1	1	1	1	1	2
1	1	2	1	1	1	1	1	1	1	1	2
1	1	2	1	1	1	1	1	1	1	1	2
1	1	2	1	1	1	1	1	1	1	1	2
1	1	2	1	1	1	1	1	1	1	1	2
1	1	2	1	1	1	1	1	1	1	1	2
1	1	2	1	1	1	1	1	1	1	1	2
1	1	2	1	1	1	1	1	1	1	1	2
1	1	2	1	1	1	1	1	1	1	1	2
1	1	2	1	1	1	1	1	1	1	1	2
1	1	2	1	1	1	1	1	1	1	1	2
1	1	2	1	1	1	1	1	1	1	1	2
1	1	2	1	1	1	1	1	1	1	1	2
1	1	2	1	1	1	1	1	1	1	1	2
1	1	2	1	1	1	1	1	1	1	1	2
1	1	2	1	1	1	1	1	1	1	1	2
1	1	2	1	1	1	1	1	1	1	1	2
1	1	2	1	1	1	1	1	1	1	1	2
1	1	2	1	1	1	1	1	1	1	1	2
1	1	2	1	1	1	1	1	1	1	1	2
1	1	2	1	1	1	1	1	1	1	1	2
1	1	2	1	1	1	1	1	1	1	1	2
1	1	2	1	1	1	1	1	1	1	1	2
1	1	2	1	1	1	1	1	1	1	1	2
1	1	2	1	1	1	1	1	1	1	1	2
1	1	2	1	1	1	1	1	1	1	1	2
2	1	2	1	2	2	1	1	2	2	2	2
2	1	2	1	2	2	1	1	2	2	2	2
2	1	2	1	2	2	1	1	2	2	2	2
1	1	2	1	1	1	1	1	1	1	1	2
1	1	2	1	1	1	1	1	1	1	1	2
1	1	2	1	1	1	1	1	1	1	1	2
1	1	2	1	1	1	1	1	1	1	1	2
1	1	2	1	1	1	1	1	1	1	1	2
1	1	2	1	1	1	1	1	1	1	1	2
1	1	2	1	1	1	1	1	1	1	1	2
1	1	2	1	1	1	1	1	1	2	1	2
1	1	2	1	1	1	1	1	1	2	1	2
1	1	2	1	1	1	1	1	1	2	1	2
1	1	2	1	1	1	1	1	1	2	1	2
1	1	2	1	1	1	1	1	1	2	1	2
1	1	2	1	1	1	1	1	1	2	1	2
1	1	2	1	1	1	1	1	1	2	1	2
2	1	1	2	2	2	2	2	2	2	2	2
2	1	1	2	2	2	2	2	2	2	2	2
2	1	1	2	2	2	2	2	2	2	2	2
2	2	1	2	2	2	2	2	2	2	2	2
2	2	1	2	2	2	2	1	2	2	2	2
2	2	1	2	2	2	2	2	2	2	2	2
1	1	2	1	1	1	1	1	1	2	1	2
1	1	2	1	1	1	1	1	1	2	1	2
1	1	2	1	1	1	1	1	1	2	1	2
1	1	2	1	1	1	1	1	1	2	1	2
1	1	2	1	1	1	1	1	1	2	1	2
1	1	1	1	1	1	1	1	1	1	1	1
1	1	1	1	1	1	1	1	1	1	1	1
1	1	1	1	1	1	1	1	1	1	1	1
1	1	1	1	1	1	1	1	1	1	1	1
1	1	1	1	1	1	1	1	1	1	1	1
1	1	1	1	1	1	1	1	1	1	1	1
1	1	1	1	1	1	1	1	1	1	1	1
1	1	1	1	1	1	1	1	1	1	1	1
1	1	1	1	1	1	1	1	1	1	1	1
2	1	2	1	1	2	1	1	2	2	2	2
2	1	2	1	1	2	1	1	2	2	2	2
2	1	2	1	1	2	1	1	2	2	2	2
2	1	2	1	1	2	1	1	2	2	2	2
2	1	2	1	1	2	1	1	2	2	2	2
2	1	2	1	1	2	1	1	2	2	2	2
2	1	2	1	1	2	1	1	2	2	2	2
2	1	2	1	1	2	1	1	2	2	2	2
2	1	2	1	1	2	1	1	2	2	2	2
1	1	1	1	1	1	1	1	1	1	1	1
1	1	1	1	1	1	1	1	1	1	1	1
1	1	1	1	1	1	1	1	1	1	1	1
1	1	1	1	1	1	1	1	1	1	1	1
1	1	1	1	1	1	1	1	1	1	1	1
1	1	1	1	1	1	1	1	1	1	1	1
1	1	1	1	1	1	1	1	1	1	1	1
1	1	1	1	1	1	1	1	1	1	1	1
1	1	1	1	1	1	1	1	1	1	1	1
1	1	1	1	1	1	1	1	1	1	1	1
1	1	1	1	1	1	1	1	1	1	1	1
1	1	1	1	1	1	1	1	1	1	1	1
1	1	1	1	1	1	1	1	1	1	1	1
1	1	1	1	1	1	1	1	1	1	1	1
1	1	1	1	1	1	1	1	1	1	1	1
1	1	1	1	1	1	1	1	1	1	1	1
1	1	1	1	1	1	1	1	1	1	1	1
1	1	1	1	1	1	1	1	1	1	1	1
1	1	1	1	1	1	1	1	1	1	1	1
1	1	1	1	1	1	1	1	1	1	1	1
1	1	1	1	1	1	1	1	1	1	1	1
1	1	1	1	1	1	1	1	1	1	1	1
1	1	1	1	1	1	1	1	1	1	1	1
2	1	1	2	2	2	1	2	2	2	2	2
2	1	1	2	2	2	1	2	2	2	2	2
1	1	1	1	1	1	1	1	1	1	1	1
2	1	1	1	1	1	1	1	1	2	1	2
2	1	1	1	1	1	1	1	1	2	1	2
2	1	1	1	1	1	1	1	1	2	1	2
1	1	1	1	1	1	1	1	1	1	1	1
1	1	1	1	1	1	1	1	1	1	1	1
1	1	1	1	1	1	1	1	1	1	1	1
2	1	2	2	2	2	2	2	2	2	2	2
2	1	2	2	2	2	2	2	2	2	2	2
2	1	2	2	2	2	2	2	2	2	2	2
1	1	1	1	1	1	1	1	1	1	1	1
1	1	1	1	1	1	1	1	1	1	1	1
1	1	1	1	1	1	1	1	1	1	1	1
1	1	1	1	1	1	1	1	1	1	1	1
1	1	1	1	1	1	1	1	1	1	1	1
1	1	1	1	1	1	1	1	1	1	1	1
1	1	1	1	1	1	1	1	1	1	1	1
1	1	1	1	1	1	1	1	1	1	1	1
2	1	1	2	2	2	1	2	2	2	2	2
2	1	1	2	2	2	1	2	2	2	2	2
2	1	1	2	2	2	1	1	2	2	2	2
2	1	1	2	2	2	1	2	2	2	2	2
1	1	1	1	1	1	1	1	1	1	1	1
1	1	1	1	1	1	1	1	1	1	1	1
2	1	2	2	2	2	2	2	2	2	2	2
2	1	2	2	2	2	2	2	2	2	2	2
2	1	2	2	2	2	2	2	2	2	2	2
1	1	1	1	1	1	1	1	1	1	1	1
1	1	1	1	1	1	1	1	1	1	1	1
1	1	1	1	1	1	1	1	1	1	1	1
1	1	1	1	1	1	1	1	1	1	1	1
1	1	1	1	1	1	1	1	1	1	1	1
1	1	1	1	1	1	1	1	1	1	1	1
1	1	1	1	1	1	1	1	1	1	1	1
1	1	1	1	1	1	1	1	1	1	1	1
2	1	1	2	1	1	1	1	2	2	2	2
2	1	1	2	1	1	1	1	2	2	2	2
2	1	1	2	1	1	1	1	2	2	2	2
1	1	1	1	1	1	1	1	1	1	1	1
1	1	1	1	1	1	1	1	1	1	1	1
1	1	1	1	1	1	1	1	1	1	1	1
1	1	1	1	1	1	1	1	1	1	1	1
1	1	1	1	1	1	1	1	1	1	1	1
1	1	1	1	1	1	1	1	1	1	1	1
1	1	1	1	1	1	1	1	1	1	1	1
1	1	1	1	1	1	1	1	1	1	1	1
1	1	1	1	1	1	1	1	1	1	1	1
1	1	1	1	1	1	1	1	1	1	1	1
1	1	1	1	1	1	1	1	1	1	1	1
1	1	1	1	1	1	1	1	1	1	1	1
1	1	1	1	1	1	1	1	1	1	1	1
1	1	1	1	1	1	1	1	1	1	1	1
1	1	1	1	1	1	1	1	1	1	1	1
1	1	1	1	1	1	1	1	1	1	1	1
1	1	1	1	1	1	1	1	1	1	1	1
1	1	1	1	1	1	1	1	1	1	1	1
2	1	1	1	1	1	1	1	1	2	1	2
2	1	1	1	1	1	1	1	1	2	1	2
2	1	1	1	1	1	1	1	1	2	1	2
2	1	1	1	1	1	1	1	1	2	1	2
1	1	1	1	1	1	1	1	1	1	1	1
1	1	1	1	1	1	1	1	1	1	1	1
2	1	2	1	1	1	1	1	1	2	1	2
2	1	2	1	1	1	1	1	1	2	1	2
1	1	1	1	1	1	1	1	1	1	1	1
1	1	1	1	1	1	1	1	1	1	1	1
1	1	1	1	1	1	1	1	1	1	1	1
1	1	1	1	1	1	1	1	1	1	1	1
1	1	1	1	1	1	1	1	1	1	1	1
1	1	1	1	1	1	1	1	1	1	1	1
1	1	1	1	1	1	1	1	1	1	1	1
1	1	1	1	1	1	1	1	1	1	1	1
1	1	1	1	1	1	1	1	1	1	1	1
1	1	1	1	1	1	1	1	1	1	1	1
1	1	1	1	1	1	1	1	1	1	1	1
1	1	1	1	1	1	1	1	1	1	1	1
1	1	1	1	1	1	1	1	1	1	1	1
1	1	1	1	1	1	1	1	1	1	1	1
1	1	1	1	1	1	1	1	1	1	1	1
2	1	1	2	2	2	1	2	2	2	2	2
2	1	1	2	2	2	1	2	2	2	2	2
2	1	1	2	2	2	1	2	2	2	2	2
2	1	1	2	2	2	1	2	2	2	2	2
2	1	1	2	2	2	1	2	2	2	2	2
2	1	1	2	2	2	1	2	2	2	2	2
2	1	1	2	2	2	2	2	2	2	2	2
2	1	1	2	2	2	2	2	2	2	2	2
2	1	1	2	2	2	2	1	2	2	2	2
1	1	1	1	1	1	1	1	1	1	1	1
1	1	1	1	1	1	1	1	1	1	1	1
1	1	1	1	1	1	1	1	1	1	1	1
2	1	2	1	1	2	1	1	2	2	2	2
2	1	2	1	1	2	1	1	2	2	2	2
2	1	2	1	1	2	1	1	2	2	2	2
2	1	2	1	1	2	1	1	2	2	2	2
1	1	1	1	1	1	1	1	1	1	1	1
1	1	1	1	1	1	1	1	1	1	1	1
1	1	1	1	1	1	1	1	1	1	1	1
1	1	1	1	1	1	1	1	1	1	1	1
1	1	1	1	1	1	1	1	1	1	1	1
1	1	1	1	1	1	1	1	1	1	1	1
1	1	1	1	1	1	1	1	1	1	1	1
2	1	1	2	2	2	2	2	2	2	2	2
2	1	1	2	2	2	2	2	2	2	2	2
1	1	1	1	1	1	1	1	1	1	1	1
1	1	1	1	1	1	1	1	1	1	1	1
1	1	1	1	1	1	1	1	1	1	1	1
1	1	1	1	1	1	1	1	1	1	1	1
1	1	1	1	1	1	1	1	1	1	1	1
1	1	1	1	1	1	1	1	1	1	1	1
2	1	1	2	2	2	2	2	2	2	2	2
2	1	1	2	2	2	2	2	2	2	2	2
2	1	1	2	2	2	2	2	2	2	2	2
2	1	1	2	2	2	2	2	2	2	2	2
2	1	1	2	2	2	2	2	2	2	2	2
1	1	1	1	1	1	1	1	1	1	1	1
1	1	1	1	1	1	1	1	1	1	1	1
1	1	1	1	1	1	1	1	1	1	1	1
1	1	1	1	1	1	1	1	1	1	1	1
1	1	1	1	1	1	1	1	1	1	1	1
1	1	1	1	1	1	1	1	1	1	1	1
1	1	1	1	1	1	1	1	1	1	1	1
1	1	1	1	1	1	1	1	1	1	1	1
1	1	1	1	1	1	1	1	1	1	1	1
1	1	1	1	1	1	1	1	1	1	1	1
1	1	1	1	1	1	1	1	1	1	1	1
1	1	1	1	1	1	1	1	1	1	1	1
1	1	1	1	1	1	1	1	1	1	1	1
1	1	1	1	1	1	1	1	1	1	1	1
1	1	1	1	1	1	1	1	1	1	1	1
1	1	1	1	1	1	1	1	1	1	1	1
1	1	1	1	1	1	1	1	1	1	1	1
1	1	1	1	1	1	1	1	1	1	1	1
1	1	1	1	1	1	1	1	1	1	1	1
1	1	1	1	1	1	1	1	1	1	1	1
1	1	1	1	1	1	1	1	1	1	1	1
1	1	1	1	1	1	1	1	1	1	1	1
1	1	1	1	1	1	1	1	1	1	1	1
1	1	1	1	1	1	1	1	1	1	1	1
1	1	1	1	1	1	1	1	1	1	1	1
1	1	1	1	1	1	1	1	1	1	1	1
1	1	1	1	1	1	1	1	1	1	1	1
1	1	1	1	1	1	1	1	1	1	1	1
1	1	1	1	1	1	1	1	1	1	1	1
1	1	1	1	1	1	1	1	1	1	1	1
1	1	1	1	1	1	1	1	1	1	1	1
1	1	1	1	1	1	1	1	1	1	1	1
1	1	1	1	1	1	1	1	1	1	1	1
1	1	1	1	1	1	1	1	1	1	1	1
2	1	1	2	2	2	2	2	2	2	2	2
2	1	1	2	2	2	2	2	2	2	2	2
2	1	1	2	2	2	2	2	2	2	2	2
2	1	1	2	2	2	2	1	2	2	2	2
2	1	1	2	2	2	2	2	2	2	2	2
2	1	1	2	2	2	2	2	2	2	2	2
2	1	1	2	2	2	2	2	2	2	2	2
2	1	1	2	2	2	2	2	2	2	2	2
1	1	1	1	1	1	1	1	1	1	1	1
1	1	1	1	1	1	1	1	1	1	1	1
1	1	1	1	1	1	1	1	1	1	1	1
1	1	1	1	1	1	1	1	1	1	1	1
1	1	1	1	1	1	1	1	1	1	1	1
1	1	1	1	1	1	1	1	1	1	1	1
1	1	1	1	1	1	1	1	1	1	1	1
1	1	1	1	1	1	1	1	1	1	1	1
1	1	1	1	1	1	1	1	1	1	1	1
1	1	1	1	1	1	1	1	1	1	1	1
1	1	1	1	1	1	1	1	1	1	1	1
1	1	1	1	1	1	1	1	1	1	1	1
1	1	1	1	1	1	1	1	1	1	1	1
1	1	1	1	1	1	1	1	1	1	1	1
1	1	1	1	1	1	1	1	1	1	1	1
1	1	1	1	1	1	1	1	1	1	1	1
1	1	1	1	1	1	1	1	1	1	1	1
1	1	1	1	1	1	1	1	1	1	1	1
1	1	1	1	1	1	1	1	1	1	1	1
1	1	1	1	1	1	1	1	1	1	1	1
1	1	1	1	1	1	1	1	1	1	1	1
1	1	1	1	1	1	1	1	1	1	1	1
1	1	1	1	1	1	1	1	1	1	1	1
2	1	1	2	2	2	2	2	2	2	2	2
2	1	1	2	2	2	2	2	2	2	2	2
2	1	1	2	2	2	2	2	2	2	2	2
2	1	1	2	2	2	2	2	2	2	2	2
2	1	1	2	2	2	2	1	2	2	2	2
2	1	1	2	2	2	2	2	2	2	2	2
1	1	1	1	1	1	1	1	1	1	1	1
1	1	1	1	1	1	1	1	1	1	1	1
1	1	1	1	1	1	1	1	1	1	1	1
1	1	1	1	1	1	1	1	1	1	1	1
1	1	1	1	1	1	1	1	1	1	1	1
1	1	1	1	1	1	1	1	1	1	1	1
1	1	1	1	1	1	1	1	1	1	1	1
1	1	1	1	1	1	1	1	1	1	1	1
2	1	1	1	1	1	1	1	2	2	1	2
2	1	1	1	1	1	1	1	2	2	1	2
2	1	1	1	1	1	1	1	2	2	1	2
2	1	1	1	1	1	1	1	2	2	1	2
2	1	1	1	1	1	1	1	2	2	1	2
1	1	1	1	1	1	1	1	1	1	1	1
1	1	1	1	1	1	1	1	1	1	1	1
1	1	1	1	1	1	1	1	1	1	1	1
1	1	1	1	1	1	1	1	1	1	1	1
1	1	1	1	1	1	1	1	1	1	1	1
1	1	1	1	1	1	1	1	1	1	1	1
1	1	1	1	1	1	1	1	1	1	1	1
1	1	1	1	1	1	1	1	1	1	1	1
1	1	1	1	1	1	1	1	1	1	1	1
1	1	1	1	1	1	1	1	1	1	1	1
1	1	1	1	1	1	1	1	1	1	1	1
1	1	1	1	1	1	1	1	1	1	1	1
2	1	1	1	1	1	1	1	1	2	1	2
2	1	1	1	1	1	1	1	1	2	1	2
2	1	1	1	1	1	1	1	1	2	1	2
2	1	1	1	1	1	1	1	1	2	1	2
1	1	1	1	1	1	1	1	1	1	1	1
1	1	1	1	1	1	1	1	1	1	1	1
1	1	1	1	1	1	1	1	1	1	1	1
1	1	1	1	1	1	1	1	1	1	1	1
1	1	1	1	1	1	1	1	1	1	1	1
1	1	1	1	1	1	1	1	1	1	1	1
1	1	1	1	1	1	1	1	1	1	1	1
1	1	1	1	1	1	1	1	1	1	1	1
1	1	1	1	1	1	1	1	1	1	1	1
1	1	1	1	1	1	1	1	1	1	1	1
1	1	1	1	1	1	1	1	1	1	1	1
1	1	1	1	1	1	1	1	1	1	1	1
1	1	1	1	1	1	1	1	1	1	1	1
1	1	1	1	1	1	1	1	1	1	1	1
1	1	1	1	1	1	1	1	1	1	1	1
1	1	1	1	1	1	1	1	1	1	1	1
1	1	1	1	1	1	1	1	1	1	1	1
1	1	1	1	1	1	1	1	1	1	1	1
1	1	1	1	1	1	1	1	1	1	1	1
1	1	1	1	1	1	1	1	1	1	1	1
1	1	1	1	1	1	1	1	1	1	1	1
1	1	1	1	1	1	1	1	1	1	1	1
1	1	1	1	1	1	1	1	1	1	1	1
1	1	1	1	1	1	1	1	1	1	1	1
1	1	1	1	1	1	1	1	1	1	1	1
1	1	1	1	1	1	1	1	1	1	1	1
1	1	1	1	1	1	1	1	1	1	1	1
1	1	1	1	1	1	1	1	1	1	1	1
1	1	1	1	1	1	1	1	1	1	1	1
1	1	1	1	1	1	1	1	1	1	1	1
1	1	1	1	1	1	1	1	1	1	1	1
1	1	1	1	1	1	1	1	1	1	1	1
1	1	1	1	1	1	1	1	1	2	1	1
1	1	1	1	1	1	1	1	1	2	1	1
1	1	1	1	1	1	1	1	1	2	1	1
1	1	1	1	1	1	1	1	1	2	1	1
1	1	1	1	1	1	1	1	1	2	1	1
1	1	1	1	1	1	1	1	1	2	1	1
1	1	1	1	1	1	1	1	1	2	1	1
1	1	1	1	1	1	1	1	1	2	1	1
1	1	1	1	1	1	1	1	1	2	1	1
1	1	1	1	1	1	1	1	1	2	1	1
1	1	1	1	1	1	1	1	1	2	1	1
1	1	1	1	1	1	1	1	1	2	1	1
1	1	1	1	1	1	1	1	1	2	1	1
1	1	1	1	1	1	1	1	1	2	1	1
1	1	1	1	1	1	1	1	1	2	1	1
1	1	1	1	1	1	1	1	1	2	1	1
1	1	1	1	1	1	1	1	1	2	1	1
1	1	1	1	1	1	1	1	1	2	1	1
1	1	1	1	1	1	1	1	1	2	1	1
1	1	1	1	1	1	1	1	1	2	1	1
1	1	1	1	1	1	1	1	1	2	1	1
1	1	1	1	1	1	1	1	1	2	1	1
1	1	1	1	1	1	1	1	1	2	1	1
1	1	1	1	1	1	1	1	1	2	1	1
2	1	2	1	2	2	1	2	2	2	2	2
2	1	2	1	2	2	1	2	2	2	2	2
2	1	2	1	2	2	1	2	2	2	2	2
2	1	2	1	2	2	1	2	2	2	2	2
2	1	2	1	2	2	1	2	2	2	2	2
1	1	1	1	1	1	1	1	1	2	1	1
1	1	1	1	1	1	1	1	1	2	1	1
1	1	1	1	1	1	1	1	1	2	1	1
1	1	1	1	1	1	1	1	1	2	1	1
1	1	1	1	1	1	1	1	1	2	1	1
2	1	1	2	2	2	1	2	2	2	2	2
2	1	1	2	2	2	1	2	2	2	2	2
2	1	1	2	2	2	1	1	2	2	2	2
2	1	1	2	2	2	1	2	2	2	2	2
2	1	1	2	2	2	1	2	2	2	2	2
2	1	1	2	2	2	1	2	2	2	2	2
1	1	1	1	1	1	1	1	1	2	1	1
1	1	1	1	1	1	1	1	1	2	1	1
1	1	1	1	1	1	1	1	1	2	1	1
1	1	1	1	1	1	1	1	1	2	1	1
1	1	1	1	1	1	1	1	1	2	1	1
1	1	1	1	1	1	1	1	1	2	1	1
1	1	1	1	1	1	1	1	1	2	1	1
1	1	1	1	1	1	1	1	1	2	1	1
1	1	1	1	1	1	1	1	1	2	1	1
1	1	1	1	1	1	1	1	1	2	1	1
1	1	1	1	1	1	1	1	1	2	1	1
1	1	1	1	1	1	1	1	1	2	1	1
1	1	1	1	1	1	1	1	1	2	1	1
1	1	1	1	1	1	1	1	1	2	1	1
1	1	1	1	1	1	1	1	1	2	1	1
1	1	1	1	1	1	1	1	1	2	1	1
1	1	1	1	1	1	1	1	1	2	1	2
1	1	1	1	1	1	1	1	1	2	1	2
1	1	1	1	1	1	1	1	1	2	1	2
1	1	1	1	1	1	1	1	1	2	1	2
1	1	1	1	1	1	1	1	1	2	1	2
1	1	1	1	1	1	1	1	1	2	1	2
1	1	1	1	1	1	1	1	1	2	1	2
2	1	2	1	1	1	1	1	1	2	1	2
2	1	2	1	1	1	1	1	1	2	1	2
2	1	2	1	1	1	1	1	1	2	1	2
2	1	2	1	1	1	1	1	1	2	1	2
2	1	2	1	1	1	1	1	1	2	1	2
2	1	2	1	1	1	1	1	1	2	1	2
2	1	2	1	1	1	1	1	1	2	1	2
2	1	2	1	1	1	1	1	1	2	1	2
2	1	2	1	1	1	1	1	1	2	1	2
2	1	2	1	1	1	1	1	1	2	1	2
2	1	2	1	1	1	1	1	1	2	1	2
2	1	2	1	1	1	1	1	1	2	1	2
2	1	2	1	1	1	1	1	1	2	1	2
2	1	2	1	1	1	1	1	1	2	1	2
2	1	2	1	1	1	1	1	1	2	1	2
2	1	2	1	1	1	1	1	1	2	1	2
2	1	2	1	1	1	1	1	1	2	1	2
2	1	2	1	1	1	1	1	1	2	1	2
2	1	2	1	1	1	1	1	1	2	1	2
2	1	2	1	1	1	1	1	1	2	1	2
2	1	2	1	1	1	1	1	1	2	1	2
2	1	2	1	1	1	1	1	1	2	1	2
2	1	2	1	1	1	1	1	1	2	1	2
2	1	2	1	1	1	1	1	1	2	1	2
2	1	2	1	1	1	1	1	1	2	1	2
2	1	2	1	1	1	1	1	1	2	1	2
2	1	2	1	1	1	1	1	1	2	1	2
2	1	2	1	1	1	1	1	1	2	2	2
2	1	2	1	1	1	1	1	1	2	2	2
2	1	2	1	1	1	1	1	1	2	2	2
2	1	2	1	1	1	1	1	1	2	2	2
2	1	2	1	1	1	1	1	1	2	2	2
2	1	2	1	1	1	1	1	1	2	2	2
2	1	2	1	1	1	1	1	1	2	2	2
2	1	2	1	1	1	1	1	1	2	2	2
2	1	2	1	1	1	1	1	1	2	2	2
2	1	2	1	1	1	1	1	1	2	2	2
2	1	2	1	1	1	1	1	1	2	2	2
2	1	2	1	1	1	1	1	1	2	2	2
2	1	2	1	1	1	1	1	1	2	2	2
2	1	2	1	1	1	1	1	1	2	2	2
2	1	2	1	1	1	1	1	1	2	2	2
2	1	2	1	1	1	1	1	1	2	2	2
2	1	2	1	1	1	1	1	1	2	2	2
2	1	2	1	1	1	1	1	1	2	2	2
2	1	2	1	1	1	1	1	1	2	2	2
2	1	2	1	1	1	1	1	1	2	2	2
2	1	2	1	1	1	1	1	1	2	2	2
2	1	2	1	1	2	1	1	1	2	2	2
2	1	2	1	1	2	1	1	1	2	2	2
2	1	2	1	1	2	1	1	1	2	2	2
2	1	2	1	1	2	1	1	1	2	2	2
2	1	2	1	1	2	1	1	1	2	2	2
2	1	2	1	1	2	1	1	1	2	2	2
2	1	2	1	1	2	1	1	1	2	2	2
2	1	2	1	1	2	1	1	1	2	2	2
2	1	2	1	1	2	1	1	1	2	2	2
2	1	2	1	1	2	1	1	1	2	2	2
2	1	2	1	1	2	1	1	2	2	2	2
2	1	2	1	1	2	1	1	2	2	2	2
2	1	2	1	1	2	1	1	2	2	2	2
2	1	2	1	1	2	1	1	2	2	2	2
2	1	2	1	1	2	1	1	2	2	2	2
2	1	2	1	1	2	1	1	2	2	2	2
2	1	2	1	1	2	1	1	2	2	2	2
2	1	2	1	1	2	1	1	2	2	2	2
2	1	2	1	1	2	1	1	2	2	2	2
2	1	2	1	1	2	1	1	2	2	2	2
2	1	2	1	1	2	1	1	2	2	2	2
2	1	2	1	1	2	1	1	2	2	2	2
2	1	2	1	1	2	1	1	2	2	2	2
2	1	2	1	1	2	1	1	2	2	2	2
1	1	2	1	1	1	1	1	1	1	1	1
1	1	2	1	1	1	1	1	1	1	1	1
1	1	2	1	1	1	1	1	1	1	1	1
1	1	2	1	1	1	1	1	1	1	1	1
1	1	2	1	1	1	1	1	1	1	1	1
1	1	2	1	1	1	1	1	1	1	1	1
1	1	2	1	1	1	1	1	1	1	1	1
1	1	2	1	1	1	1	1	1	1	1	2
2	1	2	1	1	2	1	1	2	2	2	2
2	1	2	1	1	2	1	1	2	2	2	2
2	1	2	1	1	2	1	1	2	2	2	2
2	1	2	1	1	2	1	1	2	2	2	2
2	1	2	1	1	2	1	1	2	2	2	2
2	1	2	1	1	2	1	1	2	2	2	2
2	1	2	1	1	2	1	1	2	2	2	2
2	1	2	1	1	2	1	1	2	2	2	2
2	1	2	1	1	2	1	1	2	2	2	2
2	1	2	1	1	2	1	1	2	2	2	2
2	1	2	1	1	2	1	1	2	2	2	2
2	1	2	1	1	2	1	1	2	2	2	2
2	1	2	1	1	2	1	1	2	2	2	2
2	1	2	1	1	2	1	1	2	2	2	2
2	1	2	1	1	2	1	1	2	2	2	2
2	1	2	1	1	2	1	1	2	2	2	2
2	1	2	1	1	2	1	1	2	2	2	2
2	1	2	1	1	2	1	1	2	2	2	2
2	1	2	1	1	2	1	1	2	2	2	2
2	1	2	1	1	2	1	1	2	2	2	2
2	1	2	1	1	2	1	1	2	2	2	2
2	1	2	1	1	2	1	1	2	2	2	2
2	1	2	1	1	2	1	1	2	2	2	2
1	1	2	1	1	1	1	1	1	1	1	1
1	1	2	1	1	1	1	1	1	1	1	1
1	1	2	1	1	1	1	1	1	1	1	1
1	1	2	1	1	1	1	1	1	1	1	1
2	1	2	1	2	2	1	1	2	2	2	2
2	1	2	1	2	2	1	1	2	2	2	2
2	1	2	1	2	2	1	1	2	2	2	2
2	1	2	1	2	2	1	1	2	2	2	2
2	1	2	1	2	2	1	1	2	2	2	2
2	1	2	1	2	2	1	1	2	2	2	2
2	1	2	1	2	2	1	1	2	2	2	2
2	1	2	1	2	2	1	1	2	2	2	2
2	1	2	1	2	2	1	1	2	2	2	2
2	1	2	1	2	2	1	2	2	2	2	2
2	1	2	1	2	2	1	2	2	2	2	2
2	1	2	1	2	2	1	2	2	2	2	2
2	1	2	1	2	2	1	2	2	2	2	2
2	1	2	1	2	2	1	2	2	2	2	2
2	1	2	1	2	2	1	2	2	2	2	2
2	1	2	1	2	2	1	2	2	2	2	2
2	1	2	1	2	2	1	2	2	2	2	2
2	1	2	1	2	2	1	2	2	2	2	2
2	1	2	1	2	2	1	2	2	2	2	2
2	1	2	1	2	2	1	2	2	2	2	2
2	1	2	1	2	2	1	2	2	2	2	2
2	1	2	1	2	2	1	2	2	2	2	2
2	1	2	1	2	2	1	2	2	2	2	2
2	1	2	1	2	2	1	2	2	2	2	2
2	1	2	1	2	2	1	2	2	2	2	2
2	1	2	1	2	2	1	2	2	2	2	2
2	1	2	1	2	2	1	2	2	2	2	2
2	1	2	1	2	2	1	2	2	2	2	2
2	1	2	1	2	2	1	2	2	2	2	2
1	1	1	1	1	1	1	1	1	1	1	1
1	1	1	1	1	1	1	1	1	1	1	1
1	1	1	1	1	1	1	1	1	1	1	1
1	1	1	1	1	1	1	1	1	1	1	1
2	1	2	1	2	2	2	2	2	2	2	2
2	1	2	1	2	2	2	2	2	2	2	2
2	1	2	1	2	2	2	2	2	2	2	2
2	1	2	1	2	2	2	2	2	2	2	2
1	1	1	1	1	1	1	1	1	1	1	1
1	1	1	1	1	1	1	1	1	1	1	1
1	1	1	1	1	1	1	1	1	1	1	1
1	1	1	1	1	1	1	1	1	1	1	1
1	1	1	1	1	1	1	1	1	1	1	1
1	1	1	1	1	1	1	1	1	1	1	1
1	1	1	1	1	1	1	1	1	1	1	1
2	1	2	1	2	2	1	2	2	2	2	2
2	1	2	1	2	2	1	2	2	2	2	2
2	1	2	1	2	2	2	2	2	2	2	2
2	1	2	1	2	2	2	2	2	2	2	2
2	1	2	1	2	2	2	2	2	2	2	2
2	1	2	1	2	2	2	2	2	2	2	2
2	1	2	1	2	2	2	2	2	2	2	2
2	1	2	1	2	2	2	2	2	2	2	2
2	1	2	1	2	2	2	2	2	2	2	2
2	1	2	1	2	2	2	2	2	2	2	2
2	1	2	1	2	2	2	2	2	2	2	2
2	1	2	1	2	2	2	2	2	2	2	2
2	1	2	1	2	2	2	2	2	2	2	2
2	1	2	1	2	2	2	2	2	2	2	2
2	1	2	1	2	2	2	2	2	2	2	2
2	1	2	1	2	2	2	2	2	2	2	2
2	1	2	1	2	2	2	2	2	2	2	2
2	1	2	1	2	2	2	2	2	2	2	2
2	1	2	1	2	2	2	2	2	2	2	2
2	1	2	1	2	2	2	2	2	2	2	2
2	1	2	1	2	2	2	2	2	2	2	2
2	1	2	1	2	2	2	2	2	2	2	2
2	1	2	1	2	2	2	2	2	2	2	2
2	1	2	1	2	2	2	2	2	2	2	2
2	1	2	1	2	2	2	2	2	2	2	2
2	1	2	2	2	2	2	2	2	2	2	2
2	1	2	2	2	2	2	2	2	2	2	2
2	1	2	2	2	2	2	2	2	2	2	2
2	1	2	2	2	2	2	2	2	2	2	2
2	1	2	2	2	2	2	2	2	2	2	2
2	1	2	2	2	2	2	2	2	2	2	2
2	1	2	2	2	2	2	2	2	2	2	2
2	1	2	2	2	2	2	2	2	2	2	2
2	1	2	2	2	2	2	2	2	2	2	2
2	1	2	2	2	2	2	2	2	2	2	2
2	1	2	2	2	2	2	2	2	2	2	2
2	1	2	2	2	2	2	2	2	2	2	2
2	1	2	2	2	2	2	2	2	2	2	2
2	1	2	2	2	2	2	2	2	2	2	2
2	1	2	2	2	2	2	2	2	2	2	2
2	1	2	2	2	2	2	2	2	2	2	2
2	1	2	2	2	2	2	2	2	2	2	2
2	1	2	2	2	2	2	2	2	2	2	2
2	1	2	2	2	2	2	2	2	2	2	2
2	1	2	2	2	2	2	2	2	2	2	2
2	1	2	2	2	2	2	2	2	2	2	2
2	1	2	2	2	2	2	2	2	2	2	2
2	1	2	2	2	2	2	2	2	2	2	2
2	1	2	2	2	2	2	2	2	2	2	2
2	1	2	2	2	2	2	2	2	2	2	2
2	1	2	2	2	2	2	2	2	2	2	2
2	1	2	2	2	2	2	2	2	2	2	2
2	1	2	2	2	2	2	2	2	2	2	2
2	1	2	2	2	2	2	2	2	2	2	2
2	1	2	2	2	2	2	2	2	2	2	2
2	1	2	2	2	2	2	2	2	2	2	2
2	1	2	2	2	2	2	2	2	2	2	2
2	1	2	2	2	2	2	2	2	2	2	2
2	1	2	2	2	2	2	2	2	2	2	2
2	1	2	2	2	2	2	2	2	2	2	2
2	1	2	2	2	2	2	2	2	2	2	2
2	1	2	2	2	2	2	2	2	2	2	2
2	1	2	2	2	2	2	2	2	2	2	2
2	1	2	2	2	2	2	2	2	2	2	2
2	1	2	2	2	2	2	2	2	2	2	2
2	1	2	2	2	2	2	2	2	2	2	2
2	1	2	2	2	2	2	2	2	2	2	2
2	1	2	2	2	2	2	2	2	2	2	2
2	1	2	2	2	2	2	2	2	2	2	2
2	1	2	2	2	2	2	2	2	2	2	2
2	1	2	2	2	2	2	2	2	2	2	2
2	1	2	2	2	2	2	2	2	2	2	2
2	1	2	2	2	2	2	2	2	2	2	2
2	1	2	2	2	2	2	2	2	2	2	2
2	1	2	2	2	2	2	2	2	2	2	2
2	1	2	2	2	2	2	2	2	2	2	2
2	1	2	2	2	2	2	2	2	2	2	2
2	1	2	2	2	2	2	2	2	2	2	2
2	1	2	2	2	2	2	2	2	2	2	2
2	1	2	2	2	2	2	2	2	2	2	2
2	1	2	2	2	2	2	2	2	2	2	2
2	1	2	2	2	2	2	2	2	2	2	2
2	2	2	2	2	2	2	2	2	2	2	2
2	1	2	2	2	2	2	2	2	2	2	2
2	1	2	2	2	2	2	2	2	2	2	2
2	1	2	2	2	2	2	2	2	2	2	2
2	1	2	2	2	2	2	2	2	2	2	2
2	1	1	1	1	1	1	1	1	2	1	2
2	1	1	1	1	1	1	1	1	2	1	2
2	1	1	1	1	1	1	1	1	2	1	2
2	1	1	1	1	1	1	1	1	2	1	2
2	2	1	1	1	1	1	1	1	2	1	2
2	2	1	1	1	1	1	1	1	2	1	2
2	2	1	1	1	1	1	1	1	2	1	2
2	2	1	1	1	1	1	1	1	2	1	2
2	1	1	1	1	1	1	1	1	2	1	2
2	1	1	1	1	1	1	1	1	2	1	2
2	1	1	1	1	1	1	1	1	2	1	2
2	1	1	1	1	1	1	1	1	2	1	2
2	1	1	1	1	1	1	1	1	2	1	2
2	1	1	1	1	1	1	1	1	2	1	2
2	1	1	1	1	1	1	1	1	2	1	2
2	1	1	1	1	1	1	1	1	2	1	2
2	1	1	1	1	1	1	1	1	2	1	2
2	1	1	1	1	1	1	1	1	2	1	2
2	1	1	1	1	1	1	1	1	2	1	2
2	1	1	1	1	1	1	1	1	2	1	2
2	1	1	1	1	1	1	1	1	2	1	2
2	1	1	1	1	1	1	1	1	2	1	2
2	1	1	1	1	1	1	1	1	2	1	2
2	1	1	1	1	1	1	1	1	2	1	2
2	1	1	1	1	1	1	1	1	2	1	2
2	1	1	1	1	1	1	1	1	2	1	2
2	1	1	1	1	1	1	1	1	2	1	2
2	1	1	1	1	1	1	1	1	2	1	2
2	1	1	1	1	1	1	1	1	2	1	2
2	1	1	1	1	1	1	1	1	2	1	2
2	1	1	1	1	1	1	1	1	2	1	2
2	1	1	1	1	1	1	1	1	2	1	2
2	1	1	1	1	1	1	1	1	2	1	2
2	1	1	1	1	1	1	1	1	2	1	2
2	1	1	1	1	1	1	1	1	2	1	2
2	1	1	1	1	1	1	1	1	2	1	2
2	1	1	1	1	1	1	1	1	2	1	2
2	1	1	1	1	1	1	1	1	2	1	2
2	1	1	1	1	1	1	1	1	2	1	2
2	1	1	1	1	1	1	1	1	2	1	2
2	1	1	1	1	1	1	1	1	2	1	2
2	1	1	1	1	1	1	1	1	2	1	2
2	1	1	1	1	1	1	1	1	2	1	2
2	1	1	1	1	1	1	1	1	2	1	2
2	1	1	1	1	1	1	1	1	2	1	2
2	1	1	1	1	1	1	1	1	2	1	2
2	1	1	1	1	1	1	1	1	2	1	2
2	1	1	1	1	1	1	1	1	2	1	2
2	1	1	1	1	1	1	1	1	2	1	2
2	1	1	1	1	1	1	1	1	2	1	2
2	1	1	1	1	1	1	1	1	2	1	2
2	1	1	1	1	1	1	1	1	2	1	2
2	1	1	1	1	1	1	1	1	2	1	2
2	1	1	1	1	1	1	1	1	2	1	2
2	1	1	1	1	1	1	1	1	2	1	2
2	1	1	1	1	1	1	1	2	2	1	2
2	1	1	1	1	1	1	1	2	2	1	2
2	1	1	1	1	1	1	1	2	2	1	2
2	1	1	1	1	1	1	1	2	2	1	2
2	1	1	1	1	1	1	1	2	2	1	2
2	1	1	1	1	1	1	1	2	2	1	2
2	1	1	1	1	1	1	1	2	2	1	2
2	1	1	1	1	1	1	1	2	2	1	2
2	1	1	1	1	1	1	1	2	2	1	2
2	1	1	2	1	1	1	1	2	2	1	2
2	1	1	2	1	1	1	1	2	2	1	2
2	1	1	2	1	1	1	1	2	2	1	2
2	1	1	2	1	1	1	1	2	2	1	2
2	1	1	2	1	1	1	1	2	2	1	2
2	1	1	2	1	1	1	1	2	2	1	2
1	1	2	1	1	1	1	1	1	1	1	1
1	1	2	1	1	1	1	1	1	1	1	1
1	1	2	1	1	1	1	1	1	1	1	1
1	1	2	1	1	1	1	1	1	1	1	1
2	1	1	2	1	1	1	1	2	2	2	2
2	1	1	2	1	1	1	1	2	2	2	2
2	1	1	2	1	1	1	1	2	2	2	2
2	1	1	2	1	1	1	1	2	2	2	2
2	1	1	2	1	1	1	1	2	2	2	2
2	1	1	2	1	1	1	1	2	2	2	2
2	1	1	2	1	1	1	1	2	2	2	2
2	1	1	2	1	1	1	1	2	2	2	2
2	1	1	2	1	1	1	1	2	2	2	2
2	1	1	2	1	1	1	1	2	2	2	2
2	1	1	2	1	1	1	1	2	2	2	2
2	1	1	2	1	1	1	1	2	2	2	2
2	1	1	2	1	1	1	1	2	2	2	2
2	1	1	2	1	1	1	1	2	2	2	2
2	1	1	2	1	1	1	1	2	2	2	2
2	1	1	2	1	1	1	1	2	2	2	2
2	1	1	2	1	1	1	1	2	2	2	2
2	1	1	2	1	1	1	1	2	2	2	2
2	1	1	2	1	1	1	1	2	2	2	2
2	1	1	2	1	1	1	1	2	2	2	2
2	1	1	2	1	1	1	1	2	2	2	2
2	1	1	2	1	1	1	1	2	2	2	2
2	1	1	2	2	2	1	1	2	2	2	2
2	1	1	2	2	2	1	1	2	2	2	2
2	1	1	2	2	2	1	1	2	2	2	2
2	1	1	2	2	2	1	1	2	2	2	2
2	1	1	2	2	2	1	1	2	2	2	2
2	1	1	2	2	2	1	1	2	2	2	2
2	1	1	2	2	2	1	1	2	2	2	2
2	1	1	2	2	2	1	1	2	2	2	2
2	1	1	2	2	2	1	2	2	2	2	2
2	1	1	2	2	2	1	2	2	2	2	2
2	1	1	2	2	2	1	2	2	2	2	2
2	1	1	2	2	2	1	2	2	2	2	2
2	1	1	2	2	2	1	1	2	2	2	2
2	1	1	2	2	2	1	2	2	2	2	2
2	1	1	2	2	2	1	2	2	2	2	2
2	1	1	2	2	2	1	2	2	2	2	2
2	1	1	2	2	2	1	2	2	2	2	2
2	1	1	2	2	2	1	2	2	2	2	2
2	1	1	2	2	2	1	2	2	2	2	2
2	1	1	2	2	2	1	2	2	2	2	2
2	1	1	2	2	2	1	2	2	2	2	2
2	1	1	2	2	2	1	1	2	2	2	2
2	1	1	2	2	2	1	2	2	2	2	2
2	1	1	2	2	2	1	2	2	2	2	2
2	1	1	2	2	2	1	2	2	2	2	2
2	1	1	2	2	2	1	2	2	2	2	2
2	1	1	2	2	2	1	2	2	2	2	2
2	1	1	2	2	2	1	2	2	2	2	2
2	1	1	2	2	2	1	2	2	2	2	2
2	1	1	2	2	2	1	2	2	2	2	2
2	1	1	2	2	2	1	1	2	2	2	2
2	1	1	2	2	2	1	2	2	2	2	2
2	1	1	2	2	2	1	2	2	2	2	2
2	1	1	2	2	2	1	2	2	2	2	2
2	1	1	2	2	2	1	2	2	2	2	2
2	1	1	2	2	2	1	2	2	2	2	2
2	1	1	2	2	2	1	2	2	2	2	2
2	1	1	2	2	2	1	2	2	2	2	2
2	1	1	2	2	2	1	2	2	2	2	2
2	1	1	2	2	2	1	2	2	2	2	2
2	1	1	2	2	2	1	2	2	2	2	2
2	1	1	2	2	2	1	2	2	2	2	2
2	1	1	2	2	2	1	2	2	2	2	2
2	1	1	2	2	2	1	2	2	2	2	2
2	1	1	2	2	2	1	2	2	2	2	2
2	1	1	2	2	2	1	1	2	2	2	2
2	1	1	2	2	2	1	2	2	2	2	2
2	1	1	2	2	2	1	2	2	2	2	2
2	1	1	2	2	2	1	2	2	2	2	2
2	1	1	2	2	2	1	2	2	2	2	2
2	1	1	2	2	2	1	2	2	2	2	2
1	1	1	1	1	1	1	1	1	1	1	1
1	1	1	1	1	1	1	1	1	1	1	1
1	1	1	1	1	1	1	1	1	1	1	1
1	1	1	1	1	1	1	1	1	1	1	1
1	1	1	1	1	1	1	1	1	1	1	1
1	1	1	1	1	1	1	1	1	1	1	1
1	1	1	1	1	1	1	1	1	1	1	1
1	1	1	1	1	1	1	1	1	1	1	1
1	1	1	1	1	1	1	1	1	1	1	1
2	1	1	2	2	2	1	2	2	2	2	2
2	1	1	2	2	2	1	2	2	2	2	2
2	1	1	2	2	2	1	2	2	2	2	2
2	1	1	2	2	2	1	1	2	2	2	2
2	1	1	2	2	2	2	2	2	2	2	2
2	1	1	2	2	2	2	2	2	2	2	2
2	1	1	2	2	2	2	2	2	2	2	2
2	1	1	2	2	2	2	2	2	2	2	2
2	1	1	2	2	2	2	2	2	2	2	2
2	1	1	2	2	2	2	2	2	2	2	2
2	1	1	2	2	2	2	2	2	2	2	2
2	1	1	2	2	2	2	2	2	2	2	2
2	1	1	2	2	2	2	1	2	2	2	2
2	1	1	2	2	2	2	2	2	2	2	2
2	1	1	2	2	2	2	2	2	2	2	2
2	1	1	2	2	2	2	2	2	2	2	2
2	1	1	2	2	2	2	2	2	2	2	2
2	1	1	2	2	2	2	2	2	2	2	2
2	1	1	2	2	2	2	2	2	2	2	2
2	1	1	2	2	2	2	2	2	2	2	2
2	1	1	2	2	2	2	2	2	2	2	2
2	1	1	2	2	2	2	1	2	2	2	2
2	1	1	2	2	2	2	2	2	2	2	2
2	1	1	2	2	2	2	2	2	2	2	2
2	1	1	2	2	2	2	2	2	2	2	2
2	1	1	2	2	2	2	2	2	2	2	2
2	1	1	2	2	2	2	2	2	2	2	2
2	1	1	2	2	2	2	2	2	2	2	2
2	1	1	2	2	2	2	2	2	2	2	2
2	1	1	2	2	2	2	2	2	2	2	2
2	1	1	2	2	2	2	1	2	2	2	2
2	1	1	2	2	2	2	2	2	2	2	2
1	1	2	1	1	1	1	1	1	1	1	1
1	1	2	1	1	1	1	1	1	1	1	1
1	1	2	1	1	1	1	1	1	1	1	1
1	1	2	1	1	1	1	1	1	1	1	1
1	1	2	1	1	1	1	1	1	1	1	1
1	1	2	1	1	1	1	1	1	1	1	1
1	1	2	1	1	1	1	1	1	1	1	1
1	1	2	1	1	1	1	1	1	1	1	1
1	1	2	1	1	1	1	1	1	1	1	1
1	1	2	1	1	1	1	1	1	1	1	1
1	1	2	1	1	1	1	1	1	1	1	1
1	1	2	1	1	1	1	1	1	1	1	1
2	1	1	2	2	2	2	2	2	2	2	2
2	1	1	2	2	2	2	2	2	2	2	2
2	1	1	2	2	2	2	2	2	2	2	2
2	1	1	2	2	2	2	2	2	2	2	2
2	1	1	2	2	2	2	2	2	2	2	2
2	1	1	2	2	2	2	2	2	2	2	2
2	1	1	2	2	2	2	2	2	2	2	2
2	1	1	2	2	2	2	2	2	2	2	2
2	1	1	2	2	2	2	2	2	2	2	2
2	1	1	2	2	2	2	2	2	2	2	2
2	1	1	2	2	2	2	2	2	2	2	2
2	1	1	2	2	2	2	1	2	2	2	2
2	1	1	2	2	2	2	2	2	2	2	2
2	1	1	2	2	2	2	2	2	2	2	2
2	1	1	2	2	2	2	2	2	2	2	2
2	1	1	2	2	2	2	2	2	2	2	2
2	1	1	2	2	2	2	2	2	2	2	2
2	1	1	2	2	2	2	2	2	2	2	2
2	1	1	2	2	2	2	2	2	2	2	2
1	1	2	1	1	1	1	1	1	1	1	1
1	1	2	1	1	1	1	1	1	1	1	1
1	1	2	1	1	1	1	1	1	1	1	1
1	1	2	1	1	1	1	1	1	1	1	1
1	1	2	1	1	1	1	1	1	1	1	1
1	1	2	1	1	1	1	1	1	1	1	1
1	1	2	1	1	1	1	1	1	1	1	1
1	1	2	1	1	1	1	1	1	1	1	1
2	1	1	2	2	2	2	2	2	2	2	2
2	1	1	2	2	2	2	1	2	2	2	2
2	1	1	2	2	2	2	2	2	2	2	2
2	1	1	2	2	2	2	1	2	2	2	2
1	1	2	1	1	1	1	1	1	1	1	1
1	1	2	1	1	1	1	1	1	1	1	1
1	1	2	1	1	1	1	1	1	1	1	1
1	1	2	1	1	1	1	1	1	1	1	1
1	1	2	1	1	1	1	1	1	1	1	1
1	1	2	1	1	1	1	1	1	1	1	1
1	1	2	1	1	1	1	1	1	1	1	1
1	1	2	1	1	1	1	1	1	1	1	1
2	1	1	2	2	2	2	2	2	2	2	2
2	1	1	2	2	2	2	2	2	2	2	2
2	1	1	2	2	2	2	2	2	2	2	2
2	1	1	2	2	2	2	2	2	2	2	2
2	1	1	2	2	2	2	1	2	2	2	2
2	1	1	2	2	2	2	2	2	2	2	2
2	1	1	2	2	2	2	2	2	2	2	2
2	2	1	2	2	2	2	2	2	2	2	2
2	2	1	2	2	2	2	2	2	2	2	2
2	1	1	2	2	2	2	2	2	2	2	2
2	1	1	2	2	2	2	2	2	2	2	2
2	1	1	2	2	2	2	2	2	2	2	2
2	1	1	2	2	2	2	2	2	2	2	2
2	1	1	2	2	2	2	2	2	2	2	2
2	1	1	2	2	2	2	2	2	2	2	2
1	1	2	1	1	1	1	1	1	1	1	1
1	1	2	1	1	1	1	1	1	1	1	1
1	1	2	1	1	1	1	1	1	1	1	1
1	1	2	1	1	1	1	1	1	1	1	1
